# Supplementary material for: Biological composition analysis of a natural medicine, Faeces Vespertilionis, with complex sources using DNA metabarcoding
Source: Sci Rep. 2022 Jan 10;12:375. doi: 10.1038/s41598-021-04387-1 (PMC8748881; doi:10.1038/s41598-021-04387-1)
Supplement: Supplementary file 1 — Supplementary Information. [file 41598_2021_4387_MOESM1_ESM.zip]

Archive with 6 entries (5 files):
- Supplementary Material/
- Supplementary Material/Figure S1.tif
- Supplementary Material/Figure S2.tif
- Supplementary Material/Table S1.xlsx
- Supplementary Material/Table S2.xlsx
- Supplementary Material/Table S3.docx
