# Supplementary material for: Biological composition analysis of a natural medicine, Faeces Vespertilionis, with complex sources using DNA metabarcoding
Source: Sci Rep. 2022 Jan 10;12:375. doi: 10.1038/s41598-021-04387-1 (PMC8748881; doi:10.1038/s41598-021-04387-1)
Supplement: Supplementary file 1 — Supplementary Information. [file 41598_2021_4387_MOESM1_ESM.zip › Supplementary Material/Table S1.xlsx]

## Sheet: Table S2
Table S1. Taxonomic information and OTU table of the bat species.
OTU ID	Order	Family	Species	yms1	yms2	yms3	yms4	yms5	yms6	yms7	yms8	yms9	yms10	yms11	yms12	yms13	yms14	yms15	yms16	yms17	yms18	yms19	yms20	yms21	yms22	yms23	yms24	yms25	yms26
OTU_5	Chiroptera	Hipposideridae	Hipposideros armiger	26198	13576	1152	18165	48057	10902	1956	11076	893	1662	1479	73428	11774	41858	2539	601	446	1470	1428	106176	2106	17019	2441	10039	1229	6358
OTU_1365	Chiroptera	Hipposideridae	Hipposideros armiger	348	210	67	219	2788	1954	100	2728	27	75	64	2895	5185	475	142	36	27	68	56	1125	109	228	68	128	56	609
OTU_6	Chiroptera	Rhinolophidae	Rhinolophus ferrumequinum	2059	1358	2337	837	1289	945	1099	1006	470	6874	13570	1052	1210	1661	345992	383	395	1282	1014	2715	1330	1115	1374	535	1058	3266
OTU_292	Chiroptera	Emballonuridae	Taphozous melanopogon	5	15	17	6	9	8	7	4	32	13	11	2	12	14	15	2	2	11	2	25	7	14	20	4	10	2093
OTU_1172	Chiroptera	Emballonuridae	Taphozous melanopogon	614	955	941	444	641	562	599	621	259	1152	850	456	513	805	1912	200	258	947	786	1140	721	1004	1074	272	712	174993
OTU_345	Chiroptera	Molossidae	Chaerephon plicatus	65	37	10	36	112	49	382	23	2	15	10	155	38	97	41	167	36	3	25	192	883	36	9	28	194	47
OTU_121	Chiroptera	Molossidae	Tadarida sp.	136	76	24	86	2220	3174	61	55	15	36	35	1760	59	167	209	27	10	36	40	335	60	93	35	42	62	229
