# Supplementary material for: Biological composition analysis of a natural medicine, Faeces Vespertilionis, with complex sources using DNA metabarcoding
Source: Sci Rep. 2022 Jan 10;12:375. doi: 10.1038/s41598-021-04387-1 (PMC8748881; doi:10.1038/s41598-021-04387-1)
Supplement: Supplementary file 1 — Supplementary Information. [file 41598_2021_4387_MOESM1_ESM.zip › Supplementary Material/Table S2.xlsx]

## Sheet: otu_table
Table S2. Taxonomy information and OTU table of the biological compositions in faeces samples.
OTU ID	Order	Family	Species	yms1	yms2	yms3	yms4	yms5	yms6	yms7	yms8	yms9	yms10	yms11	yms12	yms13	yms14	yms15	yms16	yms17	yms18	yms19	yms20	yms21	yms22	yms23	yms24	yms25	yms26
OTU_140	Diptera	Scatopsidae	Coboldia fuscipes	57	115	99	5641	38	20	103	12	38	43	50	32	18	91	121	12	25	33	206	121	77	65	26	9	46	28
OTU_496	Diptera	Chironomidae	Microchironomus tabarui	19	7	479	2	9	4	9	5	1	5	3	4	11	12	12	1	7	3	5	7	4	5	3	0	7	12
OTU_378	Diptera	Muscidae	Musca domestica	13	26	17	33	16	6	12	3	11	13	12	6	13	17	849	98	2	12	19	56	22	46	14	4	8	20
OTU_413	Diptera	Sphaeroceridae	Spelobia sp.	5	26	9	882	18	4	18	3	1	6	9	7	11	5	29	4	3	7	19	13	16	9	8	2	7	15
OTU_109	Diptera	Sphaeroceridae	Telomerina flavipes	59	511	2180	615	141	20	101	28	667	117	399	45	100	1013	1294	47	44	92	269	1701	86	99	95	19	61	270
OTU_543	Diptera	Calliphoridae	Lucilia sp.	16	2	10	33	6	7	8	1	7	2	1	8	6	10	17	3	3	2	28	308	11	72	2	0	1	6
OTU_263	Diptera	Tachinidae	Leschenaultia sp.	16	18	16	40	24	8	31	14	4	14	13	11	21	9	1720	5	7	18	27	77	23	14	18	12	21	62
OTU_69	Diptera	Fanniidae	Fanniidae sp.	247	3852	1669	368	402	56	245	91	64	3456	1921	130	4631	231	2071	691	146	334	245	517	160	1321	3493	87	145	1609
OTU_471	Diptera	Phoridae	Phoridae sp.	4	7	406	17	25	0	7	6	5	7	6	4	5	12	29	3	9	16	29	18	8	24	4	2	2	38
OTU_1125	Diptera	Tabanidae	Tabanidae sp1.	2	18	7	3	50	2	3	2	4	16	2	3	11	9	26	271	1	4	3	7	5	2	5	3	4	92
OTU_217	Diptera	Tabanidae	Tabanidae sp2.	41	82	27	31	2125	3	16	5	6	68	38	11	44	20	62	57	21	22	14	48	21	27	31	10	14	185
OTU_28	Diptera	Tabanidae	Tabanidae sp3.	638	3531	683	576	4977	258	592	275	190	1095	3286	1234	966	474	1257	694	2436	455	333	2537	469	2096	793	161	557	63078
OTU_1487	Diptera	Tipulidae	Tipulidae sp.	196	10907	67	196	180	42	221	52	19	170	84	64	87	141	208	58	68	220	108	141	161	91	138	20	56	155
OTU_1412	Diptera		Diptera sp1.	870	152	107	2805	199	51	142	79	796	129	94	105	79	818	294	37	66	105	449	218	489	8613	167	27	137	353
OTU_198	Diptera		Diptera sp2.	15	73	39	183	80	15	33	16	9	37	16	24	35	36	2935	17	22	136	40	51	37	32	24	11	19	65
OTU_269	Diptera		Diptera sp3.	86	37	18	134	12	11	32	18	53	17	13	17	24	94	37	5	9	13	72	30	1439	156	27	2	22	18
OTU_474	Diptera		Diptera sp4.	34	5	4	17	5	1	9	7	7	8	5	14	14	29	14	4	3	4	28	6	401	40	7	2	4	3
OTU_521	Diptera		Diptera sp5.	4	26	13	5	4	1	3	2	0	355	17	0	41	4	25	2	0	1	7	18	4	8	18	0	2	17
OTU_541	Diptera		Diptera sp6.	18	80	16	94	26	15	1339	7	6	27	22	9	21	34	48	159	110	12	35	30	588	14	11	6	23	17
OTU_547	Diptera		Diptera sp7.	1	4	3	3	9	4	8	1	0	9	7	6	2	10	11	3	0	4	0	16	8	14	7	3	358	18
OTU_79	Lepidoptera	Noctuidae	Ctenoplusia albostriata	104	149	120	105	12539	58	125	2694	41	102	88	152	182	103	300	43	91	148	90	335	124	136	98	213	111	3871
OTU_281	Lepidoptera	Noctuidae	Mythimna loreyi	28	15	12	10	57	54	15	5	4	18	18	20	1406	15	68	4	4	14	7	33	27	17	12	15	15	87
OTU_280	Lepidoptera	Noctuidae	Spodoptera litura	31	19	22	21	97	7	19	11	4	8	7	1461	16	23	63	3	8	18	23	45	20	20	10	23	20	53
OTU_349	Lepidoptera	Erebidae	Chytolita sp.	76	11	6	12	70	7	58	6	6	20	10	16	1553	11	69	10	17	9	8	32	15	14	11	24	21	46
OTU_447	Lepidoptera	Geometridae	Geometridae sp1.	13	4	2	5	112	20	9	3	1	3	12	16	11	4	26	1	9	5	11	14	15	3	6	1	447	24
OTU_534	Lepidoptera	Geometridae	Geometridae sp2.	7	5	3	9	15	14	14	8	0	0	5	19	14	29	9	3	0	5	25	4	300	11	4	1	13	12
OTU_478	Lepidoptera	Noctuidae	Acronicta sp.	9	4	3	9	12	31	13	10	5	1	12	440	11	10	14	2	4	1	11	10	21	6	4	6	31	8
OTU_341	Lepidoptera	Noctuidae	Noctuidae sp.	17	19	1042	11	23	3	21	2	10	8	6	12	16	7	31	3	3	10	34	45	12	12	14	11	21	18
OTU_558	Lepidoptera	Notodontidae	Notodontidae sp.	11	8	5	6	20	1	2	7	1	5	1	5	4	10	375	3	6	13	4	27	7	5	2	7	2	28
OTU_309	Lepidoptera	Noctuidae	Noctuidae sp1.	16	16	29	20	65	7	18	13	2	19	12	18	13	10	95	6	10	21	9	46	24	27	16	73	13	1184
OTU_322	Lepidoptera	Noctuidae	Noctuidae sp2.	47	11	8	13	54	834	63	6	5	10	24	26	65	17	20	1	18	6	24	19	59	22	9	4	45	35
OTU_35	Lepidoptera	Nymphalidae	Nymphalidae sp.	204	243	168	322	262	209	407	348	117	481	285	186	175	226	412	92	121	202	43613	290	351	4063	1858	53	317	220
OTU_1275	Lepidoptera		Lepidoptera sp1.	189	173	165	169	21903	93	183	122	43	191	216	321	248	121	477	50	120	155	216	258	159	173	142	123	211	2853
OTU_233	Lepidoptera		Lepidoptera sp2.	37	31	29	23	83	11	22	22	3	31	12	34	49	24	90	5	13	23	25	65	22	27	14	1770	16	161
OTU_278	Lepidoptera		Lepidoptera sp3.	20	16	10	31	105	7	26	12	5	13	8	1437	7	21	41	7	12	9	42	34	34	53	12	16	27	27
OTU_302	Lepidoptera		Lepidoptera sp4.	9	10	19	12	1395	8	9	10	2	10	14	29	15	5	43	1	12	6	12	27	15	11	8	10	14	24
OTU_343	Lepidoptera		Lepidoptera sp5.	11	18	14	33	48	2	23	5	7	22	10	29	20	8	44	4	28	14	8	125	18	748	9	28	30	39
OTU_414	Lepidoptera		Lepidoptera sp6.	23	25	14	3	22	4	17	6	3	59	14	10	33	7	1067	5	5	7	9	51	15	7	8	18	16	42
OTU_424	Lepidoptera		Lepidoptera sp7.	9	13	16	4	34	5	7	5	0	7	7	9	11	8	654	1	1	17	3	19	7	13	11	10	9	41
OTU_584	Hemiptera	Cicadidae	Karenia caelatata	6	4	4	1	2	0	1	3	1	1	12	4	1	7	406	1	4	1	0	43	4	1	3	1	5	3
OTU_640	Hemiptera	Cicadidae	Karenia caelatata	184	15	25	16	8	11	26	19	6	73	143	30	19	45	3824	4	2	21	12	1044	15	32	14	64	17	25
OTU_669	Hemiptera	Cicadidae	Karenia caelatata	95	17	15	13	8	10	7	7	4	30	88	18	12	27	1803	7	3	10	13	1405	13	12	11	33	11	17
OTU_841	Hemiptera	Cicadidae	Karenia caelatata	35	10	5	6	3	6	3	2	2	14	35	9	3	5	999	4	0	3	8	158	6	6	3	21	3	14
OTU_863	Hemiptera	Cicadidae	Karenia caelatata	780	157	121	90	74	54	93	71	18	460	1105	91	84	190	16767	25	26	68	86	4690	86	125	79	308	70	84
OTU_112	Hemiptera	Cicadidae	Pomponia linearis	73	60	40	42	19	3775	29	17	13	95	153	28	62	76	130	13	11	19	35	15256	35	114	29	26	23	44
OTU_468	Hemiptera	Cicadidae	Suisha coreana	9	3	6	6	0	2	8	1	0	470	12	3	1	18	18	2	5	3	7	108	5	4	2	0	3	1
OTU_360	Hemiptera	Cicadidae	Tanna sozanensis	34	24	17	9	13	8	40	4	2	17	20	8	14	1608	98	6	4	11	15	1484	26	10	9	17	2	14
OTU_429	Hemiptera	Cicadidae	Tanna sozanensis	19	5	4	2	5	8	6	5	3	2	15	6	7	165	55	2	4	13	6	1567	10	3	14	2	5	7
OTU_151	Hemiptera	Cicadidae	Pomponia sp.	67	54	36	29	24	446	41	25	3	60	118	22	147	53	131	7	7	22	23	15133	27	111	36	19	24	33
OTU_602	Hemiptera	Cicadidae	Cicadidae sp1.	79	17	15	1629	13	10	21	8	1	20	38	10	15	27	135	3	3	213	36	327	18	31	11	45	8	17
OTU_1028	Hemiptera	Cicadidae	Cicadidae sp2.	17	1	3	1	2	1	1	2	1	2	12	0	2	4	424	2	0	1	3	8	2	4	5	9	1	5
OTU_1115	Hemiptera	Cicadidae	Cicadidae sp3.	20	7	7	2	1	4	1	5	4	0	8	4	3	6	909	3	0	5	5	29	3	7	12	28	6	6
OTU_1276	Hemiptera	Cicadidae	Cicadidae sp4.	12	2	7	1	2	2	11	3	1	7	8	2	4	8	792	2	1	6	5	17	4	9	8	10	4	9
OTU_1415	Hemiptera	Cicadidae	Cicadidae sp5.	2	2	3	2	1	5	6	1	1	0	5	1	4	3	463	3	1	0	2	16	1	5	2	5	1	0
OTU_1549	Hemiptera	Cicadidae	Cicadidae sp6.	5	2	6	1	1	3	1	1	0	1	9	3	4	6	466	0	3	0	7	11	1	2	0	7	3	7
OTU_196	Hemiptera	Cicadidae	Cicadidae sp7.	106	13	22	11	14	14	18	17	6	46	90	16	13	28	3574	5	8	11	15	391	26	18	11	45	9	16
OTU_260	Hemiptera	Cicadidae	Cicadidae sp8.	35	15	11	8	7	6	30	8	2	19	12	11	8	1267	76	5	6	8	8	1383	10	17	10	10	7	9
OTU_461	Hemiptera	Cicadidae	Cicadidae sp9.	12	2	2	15	4	2	9	2	1	12	48	3	5	6	33	0	5	4	2	800	10	2	0	5	1	2
OTU_491	Hemiptera	Cicadidae	Cicadidae sp10.	22	14	23	8	6	8	8	8	2	7	29	6	14	13	1493	2	2	8	11	35	8	8	8	23	7	12
OTU_555	Hemiptera	Cicadidae	Cicadidae sp11.	14	3	6	5	3	1	3	1	1	5	305	3	6	1	108	1	0	1	2	21	2	6	0	12	1	2
OTU_583	Hemiptera	Cicadidae	Cicadidae sp12.	5	5	2	1	14	1	3	6	0	8	7	2	4	0	424	0	1	3	1	18	2	3	2	3	3	6
OTU_591	Hemiptera	Cicadidae	Cicadidae sp13.	10	1	2	4	2	2	3	3	0	5	9	0	1	4	136	0	0	1	3	351	3	3	4	3	1	2
OTU_603	Hemiptera	Cicadidae	Cicadidae sp14.	5	34	3	3	1	6	2	1	0	8	100	3	3	12	405	0	1	1	2	726	1	43	3	4	1	3
OTU_701	Hemiptera	Cicadidae	Cicadidae sp15.	6	7	1	653	4	8	5	3	0	7	16	6	3	11	26	2	2	16	6	43	3	7	5	3	3	6
OTU_810	Hemiptera	Cicadidae	Cicadidae sp16.	28	13	41	6	10	4	17	6	3	23	19	6	10	13	1804	5	2	4	4	47	16	8	9	16	7	12
OTU_902	Hemiptera	Cicadidae	Cicadidae sp17.	69	27	362	11	15	18	13	13	2	19	52	15	15	31	2499	6	8	18	33	82	18	16	24	43	10	21
OTU_1143	Hemiptera		Hemiptera sp1.	0	5	1	0	2	25	1	0	0	2	2	1	0	3	2	0	0	0	0	657	2	2	2	1	2	0
OTU_136	Hemiptera		Hemiptera sp2.	3192	64	35	18	26	24	26	27	10	124	206	42	53	78	4353	21	5	32	35	2673	38	54	30	103	33	48
OTU_1519	Hemiptera		Hemiptera sp3.	44	286	10	37	34	51	10	14	2	46	503	29	21	49	251	11	4	9	16	1095	15	8493	15	30	3	13
OTU_211	Hemiptera		Hemiptera sp4.	34	17	12	13	11	7	30	7	2	22	18	8	16	1248	81	2	7	16	11	1822	18	18	9	12	6	11
OTU_223	Hemiptera		Hemiptera sp5.	6	9	6	2	7	158	6	4	1	21	28	5	8	11	26	3	4	5	7	2839	6	19	6	3	8	13
OTU_268	Hemiptera		Hemiptera sp6.	26	16	6	11	6	6	12	6	2	17	19	9	3	228	48	4	5	9	5	2036	13	11	5	10	5	12
OTU_320	Hemiptera		Hemiptera sp7.	42	9	4	3	5	58	10	7	3	12	11	8	2	27	27	0	1	7	8	1707	4	8	7	21	7	6
OTU_607	Hemiptera		Hemiptera sp8.	2	2	2	1	1	1	5	1	1	3	4	0	2	47	13	1	0	7	6	451	4	2	0	4	1	3
OTU_655	Hemiptera		Hemiptera sp9.	5	0	3	0	1	4	2	3	0	7	14	3	3	7	405	0	0	2	0	49	3	1	2	2	2	2
OTU_768	Hemiptera		Hemiptera sp10.	54	10	5	5	7	6	7	6	4	32	42	4	7	13	1575	2	6	9	6	527	16	8	7	30	10	11
OTU_962	Hemiptera		Hemiptera sp11.	41	25	60	12	12	16	23	17	1	22	45	10	7	34	3475	5	5	18	16	89	25	16	19	24	17	16
OTU_396	Coleoptera	Dermestidae	Anthrenus verbasci	38	7	8	10	4	9	22	2	2	6	5	10	9	21	32	2	1	6	12	461	425	9	7	4	19	14
OTU_1134	Coleoptera	Dermestidae	Dermestes maculatus	3	12	5	4	9	1	5	0	2	14	1	4	10	361	10	4	2	1	0	7	7	2	13	0	4	40
OTU_439	Coleoptera	Chrysomelidae	Aulacophora sp.	7	10	12	13	21	5	21	6	1	9	11	8	13	3	27	0	12	8	4	1671	12	9	3	9	8	14
OTU_1410	Coleoptera	Elateridae	Melanotus <beetle> sp.	14179	319	99	3503	142	37	124	99	72	123	75	212	1223	113	278	29	39	94	109	164	122	89	232	71	84	278
OTU_398	Coleoptera	Carabidae	Carabidae sp.	10	13	11	6	12	2	19	5	2	15	11	694	14	23	51	2	6	3	12	40	18	14	14	14	6	24
OTU_81	Coleoptera	Elateridae	Elateridae sp.	10073	99	83	131	70	81	190	119	68	96	90	93	360	71	113	36	84	43	64	102	129	106	53	44	124	133
OTU_144	Orthoptera	Tettigoniidae	Mecopoda niponensis	162	51	38	28	56	25	88	43	11	39	27	110	63	60	77	13	68	23	67	167	57	54	40	4437	31	71
OTU_193	Orthoptera	Tettigoniidae	Teratura geniculata	79	35	12	14	49	9	48	13	6	2924	28	23	37	36	112	11	10	22	12	54	14	26	29	16	17	114
OTU_134	Ephemeroptera	Caenidae	Caenis sp.	45	40	24	18	24	22	51	30	22	31	24	26	18	48	497	6	9	4737	26	42	28	33	1402	15	44	29
OTU_119	Psocoptera	Lachesillidae	Lachesilla pedicularia	32	38	35	40	63	30	63	46	14	85	49	82	41	36	103	8	17	38	117	74	65	2974	37	23	7534	45
OTU_244	Blattodea	Ectobiidae	Blattella germanica	34	63	26	55	28	12	114	16	18	21	15	26	16	3959	33	11	6	27	23	54	68	25	25	10	35	30
OTU_415	Blattodea	Ectobiidae	Margattea bisignata	5	10	4	18	8	2	22	10	0	5	4	6	6	1163	18	2	4	7	8	29	12	11	6	1	12	5
OTU_97	Isopoda	Porcellionidae	Porcellionides pruinosus	40	63	30	31	44	19	6451	40	12	48	48	28	17	52	32	3042	591	37	44	53	68	31	36	20	1600	26
OTU_451	Decapoda		Decapoda sp.	11	5	4	3	16	7	30	4	473	16	8	11	24	14	19	1	18	29	8	14	8	9	10	4	4	10
OTU_469	Mesostigmata	Ascidae	Proctolaelaps sp.	7	16	5	190	9	3	571	2	0	9	1	5	6	14	12	5	1	9	17	18	18	4	3	3	7	7
OTU_235	Mesostigmata	Macrochelidae	Macrocheles sp.	13	23	10	1885	13	12	23	6	6	14	23	11	9	13	15	3	4	12	22	1508	12	10	31	3	6	10
OTU_167	Mesostigmata	Macrochelidae	Macrochelidae sp.	13	34	27	5551	28	19	40	13	6	44	28	18	16	29	13	11	10	29	45	489	33	21	31	5	13	17
